# Supplementary material for: Data for the marble-cement paste composites for sustainable construction
Source: Data Brief. 2019 Sep 17;26:104528. doi: 10.1016/j.dib.2019.104528 (PMC6811925; doi:10.1016/j.dib.2019.104528)
Supplement: Multimedia component 1 [file mmc1.xls]

## Sheet: example-weight-LABDATA
MD(mass)=	0.8	kg
volumes				specific gravity		masses
	MD=	0.000321285		2.49		0.8	kg
	C=	6.34921e-05		3.15		0.2	kg
						water(mass)=					corrected water
						0.445	0.445	kg	admixture		mass	%
						0.46	0.46	kg	0.002	0.002	0.443	0.443
	total=	0.000829777				0.48	0.48	kg	0.004	0.004	0.441	0.441
						0.485	0.485	kg	0.006	0.006	0.439	0.439		if admixture is used
									0.008	0.008	0.437	0.437
						Rel. Den. Of Fibers=	7.85		0.01	0.01	0.435	0.435
						Fiber %s	masses(kg)		0.012	0.012	0.433	0.433
						0.01	0.0651375		0.014	0.014	0.431	0.431
						0.015	0.0977063		0.016	0.016	0.429	0.429
						0.02	0.130275		0.018	0.018	0.427	0.427
						0.035	0.227981		0.02	0.02	0.425	0.425
		mold+mix	3	kg
		mold	2.5	kg
		volume	0.001	m³
		fresh weight	0.5	kg
		fresh density	0.5	kg/m³
		volume of mix	2	m³
					Corrected Fiber %'s
						Fiber %'s	masses(kg)
						0.005	78.5			ıf fiber is used
						0.01	157
						0.02	314
						0.035	549.5
yellow highlighted item should be entered during laboratory.
MD referes to Marble dust
C referes to Cement
Note only yellow item should be entered, the other values depends on the researcher's data can be added manually

## Sheet: example-ASG-Porosity-WA
Sample identification	24hr cold water	24hr cold water	24hr cold water	1 hr boiling	1 hr boiling	1 hr boiling	4 hr boiling	4 hr boiling	4 hr boiling
Before Weight	0.0819	0.0819	0.0856
Weight of ssd sample (B)-Boiling	0.102	0.106	0.112	0.092	0.107	0.107	0.107	0.11	0.116
Weight of sample in water ( C )-Boiling:	0.039	0.042	0.043	0.042	0.032	0.043	0.045	0.045	0.048
Oven-Dry Weight (A):	0.0753	0.077	0.0814	0.0753	0.077	0.0814	0.0753	0.077	0.0814
Bulk Sp.Gravity (Dry):	1.19524	1.20312	1.17971	1.506	1.02667	1.27187	1.21452	1.18462	1.19706
Bulk Sp.Gravity (SSD):	1.61905	1.65625	1.62319	1.84	1.42667	1.67188	1.72581	1.69231	1.70588
Apparent Sp.Gravity	2.07438	2.2	2.11979	2.26126	1.71111	2.11979	2.48515	2.40625	2.43713
% Absorption:-boiling	35.4582	37.6623	37.5921	22.178	38.961	31.4496	42.0983	42.8571	42.5061
considered as a coarse aggregate
porosity (formula)	0.42381	0.453125	0.443478	0.334	0.4	0.4	0.51129	0.507692	0.508824
	cold			1hr			4hr
ASG	2.13139			2.03072			2.44284
WA	36.9042			30.8629			42.4872
Porosity	0.440138			0.378			0.509269
ASG refers Apparent Specific Gravity
WA refers water absorption
only yellow highlighted item should be entered
